# Supplementary material for: Label-Free Investigations on the G Protein Dependent Signaling Pathways of Histamine Receptors
Source: Int J Mol Sci. 2021 Sep 9;22(18):9739. doi: 10.3390/ijms22189739 (PMC8467282; doi:10.3390/ijms22189739)
Supplement: Supplementary file 1 [file ijms-22-09739-s001.zip]

Archive with 1 entries (1 files):
- SM_Seibel-Ehlert et al_DMR for hH1-4Rs_IJMS.pdf
